# Supplementary material for: Multi-Approach Assessment for Stress Evaluation in Rainbow Trout Females, Oncorhynchus mykiss (Walbaum, 1792) from Three Different Farms during the Summer Season
Source: Animals (Basel). 2021 Jun 17;11(6):1810. doi: 10.3390/ani11061810 (PMC8234804; doi:10.3390/ani11061810)
Supplement: Supplementary file 1 [file animals-11-01810-s001.zip]

Archive with 1 entries (1 files):
- animals-1237114-supplementary.pdf
